# Supplementary material for: Monitoring of Fungal Diversity and Microclimate in Nine Different Museum Depots
Source: J Fungi (Basel). 2025 Jun 24;11(7):478. doi: 10.3390/jof11070478 (PMC12295070; doi:10.3390/jof11070478)
Supplement: Supplementary file 1 [file jof-11-00478-s001.zip]

Archive with 1 entries (1 files):
- jof-3672109-supplementary.pdf
